# Supplementary material for: Glutathione Depletion Disrupts Redox Homeostasis in an Anoxia-Tolerant Invertebrate
Source: Antioxidants (Basel). 2023 May 31;12(6):1197. doi: 10.3390/antiox12061197 (PMC10294987; doi:10.3390/antiox12061197)
Supplement: Supplementary file 1 [file antioxidants-12-01197-s001.zip]

Archive with 1 entries (1 files):
- antioxidants-2386553-supplementary.pdf
